# Supplementary material for: A Curated Database of miRNA Mediated Feed-Forward Loops Involving MYC as Master Regulator
Source: PLoS One. 2011 Mar 3;6(3):e14742. doi: 10.1371/journal.pone.0014742 (PMC3048388; doi:10.1371/journal.pone.0014742)
Supplement: Table S1 — List of the MYC centred mixed FFLs having the single links experimentally validated with their corresponding PMID references. The table lists the 143 mixed FFLs, having Myc as master regulator and characterized only by experimentally verified interactions. Each line corresponds to a single closed FFL. For the Joint Target genes, we used the standard HGNC identifiers and the Ensembl gene id. For the miRNA, stable ids from the miRBase database. The type of regulation exerted by Myc on miRNA and Joint Target is indicated, respectively, with Myc_Action 1 and Myc_Action 2. There are PMID references for each link: Reference 1: refers to Myc/miRNA interaction, Reference 2: refers to miRNA/Joint Target interaction and Reference 3: refers to Myc/Joint Target interaction. We highlighted with (§) symbol additional FFLs from manual literature search and with (*) symbol low throughput validation of miRNA/target genes interactions reported in TarBase or miRecords databases. (0.04 MB XLS) [file pone.0014742.s002.xls]

## Sheet: Foglio1
Table 1S: List of the MYC centred mixed FFLs having all the links experimentally validated with their corresponding PMID references
miRNAs	Myc_Action 1	Reference 1	Joint_Target	Ensembl_ID	Reference 2	miRNA/Target with direct validation	Myc_Action 2	Reference 3	FFL_Type
hsa-let-7a	Repression	19211792	NRAS	ENSG00000213281	15766527	Yes*	up_regulation	12695333, 12119103	2
hsa-let-7a §	Repression	19211792	CASP3	ENSG00000164305	18758960	Yes	down_regulation	12384550	1
hsa-let-7a §	Repression	19211792	LIN28	ENSG00000131914	16495412	No	up_regulation	19211792	2
hsa-let-7b	Repression	19211792	RPIA	ENSG00000153574	18668040	No	up_regulation	11139609, 10655054	2
hsa-let-7b §	Repression	19211792	CAPG	ENSG00000042493	18668040	No	down_regulation	17093053	1
hsa-let-7b	Repression	19211792	CCND1	ENSG00000110092	18379589	Yes*	down_regulation	11085504, 8196642	1
hsa-let-7b	Repression	19211792	CDC25A	ENSG00000164045	17699775	No	up_regulation	8700224, 9188852, 9674700, 9674700, 9869632	2
hsa-let-7b	Repression	19211792	CDK6	ENSG00000105810	17699775	Yes*	n.a	12808131	-
hsa-let-7b	Repression	19211792	FADS2	ENSG00000134824	18668040	No	down_regulation	12145275	1
hsa-let-7b	Repression	19211792	HMGA1	ENSG00000137309	18668040	No	up_regulation	10891489	2
hsa-let-7b	Repression	19211792	NXN	ENSG00000167693	18668040	No	down_regulation	11085504	1
hsa-let-7b	Repression	19211792	POM121	ENSG00000135213	18668040	No	n.a	17093053	-
hsa-let-7b	Repression	19211792	POLD2	ENSG00000106628	18668040	No	up_regulation	11139609, 12695333	2
hsa-let-7b	Repression	19211792	PPP1R7	ENSG00000115685	18668040	No	n.a	12695333, 6172003, 12808131	-
hsa-let-7b	Repression	19211792	SLC1A4	ENSG00000115902	18668040	No	n.a	12808131	-
hsa-let-7b §	Repression	19211792	SLC25A1	ENSG00000100075	18668040	No	n.a	14980218	-
hsa-let-7b	Repression	19211792	THBS1	ENSG00000137801	18668040	No	down_regulation	10655054, 11085504, 12384550, 10579912, 11983916, 8940053	1
hsa-let-7b	Repression	19211792	TYMS	ENSG00000176890	18668040	No	up_regulation	12747840	2
hsa-let-7b §	Repression	19211792	GRPEL2	ENSG00000164284	18668040	No	up_regulation	17093053	2
hsa-let-7b §	Repression	19211792	OPRS1	ENSG00000147955	18668040	No	up_regulation	17093053	2
hsa-let-7b §	Repression	19211792	LIN28	ENSG00000131914	15131085	No	up_regulation	19211792	2
hsa-let-7b §	Repression	19211792	SLC25A13	ENSG00000004864	18668040	No	up_regulation	17093053	2
hsa-let-7c	Repression	19211792	MYC	ENSG00000136997	17877811	No	down_regulation	17093053, 10655054, 2182320, 10958674, 8972190, 12747840, 11139609	1
hsa-let-7e	Repression	19211792	SMC1L1	ENSG00000072501	15131085	Yes*	n.a	12808131	-
hsa-miR-101	Activation	20516112	MYC	ENSG00000136997	14697198	Yes*	down_regulation	17093053, 10655054, 2182320, 10958674, 8972190, 12747840, 11139609	2
hsa-miR-101	Activation	20516112	MCL1	ENSG00000143384	19155302	No	n.a	12695333	-
hsa-miR-106a	Activation	17943719	RB1	ENSG00000139687	16461460	Yes*	down_regulation	12384550	2
hsa-miR-106a	Activation	17943719	VEGF	ENSG00000112715	18320040	Yes*	up-/down_regulation	10646866, 12368264	1 or 2
hsa-miR-106a	Activation	17943719	CDKN1A	ENSG00000124762	18212054	Yes*	down_regulation	10920185, 10737792, 11274368	2
hsa-miR-106b	Activation	18922889	CDKN1A	ENSG00000124762	18212054	Yes*	down_regulation	10920185, 10737792, 11274368	2
hsa-miR-106b	Activation	18922889	E2F1	ENSG00000101412	18328430	Yes*	up_regulation	9271400, 12695333, 9163430	1
hsa-miR-106b §	Activation	18922889	PTEN	ENSG00000171862	20388916	Yes	up-/down_regulation	12695333, 11353853, 20516112	1 or 2
hsa-miR-106b §	Activation	18922889	RB1	ENSG00000139687	19175831	No	down_regulation	12384550	2
hsa-miR-106b	Activation	18922889	VEGF	ENSG00000112715	18320040	Yes*	up-/down_regulation	10646866, 12368264	1 or 2
hsa-miR-145 §	Repression	19202062	MYC	ENSG00000136997	19202062	Yes	down_regulation	17093053, 10655054, 2182320, 10958674, 8972190, 12747840, 11139609	1
hsa-miR-15a	Repression	19211792	DMTF1	ENSG00000135164	15131085	Yes*	n.a	12808131	-
hsa-miR-15a	Repression	19211792	BCL2	ENSG00000171791	16166262	Yes*	n.a	17093053, 1269533	-
hsa-miR-15a	Repression	19211792	CREBL2	ENSG00000111269	18362358	No	n.a	17093053	-
hsa-miR-15a	Repression	19211792	FLJ10287	ENSG00000122435	18362358	No	n.a	12808131	-
hsa-miR-15a	Repression	19211792	GOLGA5	ENSG00000066455	18362358	No	n.a	12808131	-
hsa-miR-15a	Repression	19211792	H3F3B	ENSG00000132475	18362358	No	down_regulation	11085504	1
hsa-miR-15a	Repression	19211792	HSPA1A	ENSG00000204389	18362358	No	up_regulation	11983916	2
hsa-miR-15a	Repression	19211792	JUN	ENSG00000177606	18362358	No	n.a	12695333, 1709305	-
hsa-miR-15a	Repression	19211792	MCL1	ENSG00000143384	18362358	No	n.a	12695333	-
hsa-miR-15a	Repression	19211792	MSH2	ENSG00000095002	18362358	No	up_regulation	12808131, 11983916	2
hsa-miR-15a	Repression	19211792	PMS1	ENSG00000064933	18362358	No	n.a	12808131	-
hsa-miR-15a	Repression	19211792	TRA1	ENSG00000114698	18362358	No	n.a	12808131	-
hsa-miR-15a	Repression	19211792	VEGF	ENSG00000112715	18320040	Yes*	up-/down_regulation	10646866, 12368264	1 or 2
hsa-miR-15a	Repression	19211792	WT1	ENSG00000184937	16166262	Yes*	n.a	12695333	-
hsa-miR-16	Repression	19211792	BCL2	ENSG00000171791	18362358	Yes*	n.a	17093053	-
hsa-miR-16	Repression	19211792	EGFR	ENSG00000146648	18362358	No	n.a	488293, 16093321	-
hsa-miR-16	Repression	19211792	VEGF	ENSG00000112715	18320040, 19144909	Yes*	up-/down_regulation	10646866, 12368264	1 or 2
hsa-miR-16	Repression	19211792	CREBL2	ENSG00000111269	18362358	No	n.a	17093053	-
hsa-miR-16	Repression	19211792	FLJ10287	ENSG00000122435	18362358	No	n.a	12808131	-
hsa-miR-16	Repression	19211792	GOLGA5	ENSG00000066455	18362358	No	n.a	12808131	-
hsa-miR-16	Repression	19211792	H3F3B	ENSG00000132475	18362358	No	down_regulation	11085504	1
hsa-miR-16	Repression	19211792	HSPA1A	ENSG00000204389	18362358	No	up_regulation	11983916	2
hsa-miR-16	Repression	19211792	JUN	ENSG00000177606	18362358	No	n.a	12695333, 1709305	-
hsa-miR-16	Repression	19211792	MCL1	ENSG00000143384	18362358	No	n.a	12695333	-
hsa-miR-16	Repression	19211792	MSH2	ENSG00000095002	18362358	No	up_regulation	12808131, 11983916	2
hsa-miR-16 §	Repression	19211792	PISD	ENSG00000100141	18362358	No	n.a	14980218	-
hsa-miR-16	Repression	19211792	PMS1	ENSG00000064933	18362358	No	n.a	12808131	-
hsa-miR-16	Repression	19211792	TRA1	ENSG00000114698	18362358	No	n.a	12808131	-
hsa-miR-16 §	Repression	19211792	TXN2	ENSG00000100348	18362358	No	n.a	14980218	-
hsa-miR-16	Repression	19211792	WT1	ENSG00000184937	18362358	Yes*	n.a	12695333	-
hsa-miR-16	Repression	19211792	EIF4E	ENSG00000151247	18668040	No	up_regulation	11005843, 12695333, 9869632, 8327497, 8756633	2
hsa-miR-16	Repression	19211792	HARS	ENSG00000170445	18668040	No	n.a	12808131	-
hsa-miR-16	Repression	19211792	HMOX1	ENSG00000100292	18668040	No	up_regulation	12695333, 12529326	2
hsa-miR-16	Repression	19211792	IGF2R	ENSG00000197081	18668040	No	down_regulation	10655054	1
hsa-miR-16	Repression	19211792	KPNA3	ENSG00000102753	18668040	No	n.a	12808131	-
hsa-miR-16	Repression	19211792	PPIF	ENSG00000108179	18668040	No	up_regulation	11983916, 10737792	2
hsa-miR-16	Repression	19211792	SERPINE2	ENSG00000135919	18668040	No	n.a	12695333	-
hsa-miR-16	Repression	19211792	SLC12A2	ENSG00000064651	18668040	No	n.a	12808131	-
hsa-miR-16	Repression	19211792	SLC7A1	ENSG00000139514	18668040	No	n.a	12808131	-
hsa-miR-16	Repression	19211792	SQSTM1	ENSG00000161011	18668040	No	n.a	12695333, 12808131, 6172003	-
hsa-miR-16	Repression	19211792	SRPR	ENSG00000182934	18668040	No	n.a	12808131	-
hsa-miR-16 §	Repression	19211792	NP	ENSG00000198805	18668040	No	up_regulation	17093053	2
hsa-miR-16 §	Repression	19211792	RARS	ENSG00000113643	18668040	No	up_regulation	17093053	2
hsa-miR-16 §	Repression	19211792	RFT1	ENSG00000163933	18668040	No	up_regulation	17093053	2
hsa-miR-17	Activation	17943719, 19066217	E2F1	ENSG00000101412	15944709	Yes*	up_regulation	9271400, 12695333, 9163430	1
hsa-miR-17 §	Activation	17943719, 19066217	RB1	ENSG00000139687	18429962	No	down_regulation	12384550	2
hsa-miR-17	Activation	17943719, 19066217	CDKN1A	ENSG00000124762	18212054	No	down_regulation	10920185, 10737792, 11274368	2
hsa-miR-17 §	Activation	17943719, 19066217	CCND1	ENSG00000110092	18695042	No	down_regulation	11085504, 8196642	2
hsa-miR-17	Activation	17943719, 19066217	VEGF	ENSG00000112715	18320040	Yes*	up-/down_regulation	10646866, 12368264	1 or 2
hsa-miR-19a	Activation	17943719, 19066217	PTEN	ENSG00000171862	14697198	Yes*	up-/down_regulation	12695333, 11353853, 20516112	1 or 2
hsa-miR-193b §	Activation	20516112	PTEN	ENSG00000171862	20516112	Yes	up-/down_regulation	12695333, 11353853, 2051611	1 or 2
hsa-miR-20a	Activation	17943719, 19066217, 20516112	E2F1	ENSG00000101412	15944709, 1802504	Yes*	up_regulation	9271400, 12695333, 9163430	1
hsa-miR-20a	Activation	17943719, 19066217, 20516112	TGFBR2	ENSG00000163513	16461460	Yes*	down_regulation	11139609	2
hsa-miR-20a	Activation	17943719, 19066217, 20516112	VEGF	ENSG00000112715	18320040	Yes*	up-/down_regulation	10646866, 12368264	1 or 2
hsa-miR-20a §	Activation	17943719, 19066217, 20516112	CCND1	ENSG00000110092	18695042	No	down_regulation	11085504, 8196642	2
hsa-miR-22 §	Repression	18066065	PTEN	ENSG00000171862	20388916	Yes	up-/down_regulation	12695333, 11353853, 20516112	1 or 2
hsa-miR-221	Activation	17943719, 20516112	CDKN1B	ENSG00000111276	17569667, 18413744	Yes*	down_regulation	6172003, 11179484, 12808131, 11313917	2
hsa-miR-222	Activation	20516112	CDKN1B	ENSG00000111276	17569667, 18413744	Yes*	down_regulation	6172003, 11179484, 12808131, 11313917	2
hsa-miR-23a	Repr/Activ	19219026, 20516112	CXCL12	ENSG00000107562	14697198	Yes*	up_regulation	11139609	1 or 2
hsa-miR-23a	Repr/Activ	19219026, 20516112	HES1	ENSG00000114315	15066185	Yes*	down_regulation	12695333	1 or 2
hsa-miR-23b §	Repr/Activ	19219026, 20516112	PTEN	ENSG00000171862	20516112	Yes	up-/down_regulation	12695333, 11353853, 20516112	1 or 2
hsa-miR-24	Repression	19219026	CDKN2A	ENSG00000147889	18365017	Yes*	up_regulation	10579912, 9694806	2
hsa-miR-24	Repression	19219026	DHFR	ENSG00000188985	17686970	Yes*	up_regulation	10579912, 8036154	2
hsa-miR-25 §	Activation	18922889	PTEN	ENSG00000171862	20388916	Yes	up-/down_regulation	12695333, 11353853, 20516112	1 or 2
hsa-miR-26a	Repression	18713946, 19197161	TGFBR2	ENSG00000163513	16461460	Yes*	down_regulation	11139609	1
hsa-miR-26a §	Repression	18713946, 19197161	PTEN	ENSG00000171862	19487573	Yes	up-/down_regulation	12695333, 11353853, 20516112	1 or 2
hsa-miR-29a §	Repression	18066065	SPARC	ENSG00000106348	18390668	No	down_regulation	12529326, 11085504	1
hsa-miR-29a §	Repression	18066065	DNMT3B	ENSG00000088305	17890317	No	up_regulation	17093053	2
hsa-miR-29b	Repression	18066065	MCL1	ENSG00000143384	17404574	Yes*	n.a	12695333	-
hsa-miR-29b §	Repression	18066065	DNMT3B	ENSG00000088305	17890317	No	up_regulation	17093053	2
hsa-miR-29c	Repression	18066065	COL1A1	ENSG00000108821	18390668	Yes*	down_regulation	2005911, 12529326	1
hsa-miR-29c	Repression	18066065	COL1A2	ENSG00000164692	18390668	Yes*	down_regulation	2005911	1
hsa-miR-29c	Repression	18066065	COL3A1	ENSG00000168542	18390668	Yes*	down_regulation	10737792	1
hsa-miR-29c	Repression	18066065	COL4A1	ENSG00000187498	18390668	Yes*	n.a	12695333	-
hsa-miR-29c	Repression	18066065	COL4A2	ENSG00000134871	18390668	Yes*	n.a	12695333	-
hsa-miR-29c	Repression	18066065	SPARC	ENSG00000106348	18390668	Yes*	down_regulation	12529326, 11085504	1
hsa-miR-29c §	Repression	18066065	DNMT3B	ENSG00000088305	17890317	No	up_regulation	17093053	2
hsa-miR-30 §	Repression	18066065	ATP2A2	ENSG00000174437	18668040	No	up_regulation	17093053	2
hsa-miR-30	Repression	18066065	ATRX	ENSG00000085224	18668040	No	down_regulation	15856024	1
hsa-miR-30	Repression	18066065	FXR2	ENSG00000129245	18668040	No	n.a	12808131	-
hsa-miR-30	Repression	18066065	JUN	ENSG00000177606	18668040	No	n.a	12695333, 1709305	-
hsa-miR-30	Repression	18066065	MAT2A	ENSG00000168906	18668040	No	up_regulation	12808131, 12529326, 6172003	2
hsa-miR-30	Repression	18066065	MET	ENSG00000105976	18668040	No	n.a	12695333	-
hsa-miR-30	Repression	18066065	NCL	ENSG00000115053	18668040	No	up_regulation	11005843, 11353853, 10606642, 12529326, 11983916, 12145275, 12695333, 14576301, 12808131, 12384550	2
hsa-miR-30	Repression	18066065	NUCB1	ENSG00000104805	18668040	No	down_regulation	12529326, 11085504	1
hsa-miR-30	Repression	18066065	PEX11B	ENSG00000131779	18668040	No	n.a	12808131	-
hsa-miR-30	Repression	18066065	PPP2R4	ENSG00000119383	18668040	No	n.a	12808131, 12747840, 6172003	-
hsa-miR-30	Repression	18066065	PPP3CA	ENSG00000138814	18668040	No	n.a	12808131	-
hsa-miR-30	Repression	18066065	RQCD1	ENSG00000144580	18668040	No	n.a	12808131	-
hsa-miR-30	Repression	18066065	SLC7A1	ENSG00000139514	18668040	No	n.a	12808131	-
hsa-miR-30	Repression	18066065	SLC9A3R2	ENSG00000065054	18668040	No	n.a	12695333	-
hsa-miR-30 §	Repression	18066065	ZNF294	ENSG00000198862	18668040	No	n.a	14980218	-
hsa-miR-30	Repression	18066065	THBS1	ENSG00000137801	16239240, 18668040	No	down_regulation	10655054, 11085504, 12384550, 10579912, 11983916, 8940053	1
hsa-miR-30	Repression	18066065	CDK6	ENSG00000105810	18668040	No	n.a	12808131	-
hsa-miR-30 §	Repression	18066065	MBNL1	ENSG00000152601	18668040	No	up_regulation	17093053	2
hsa-miR-30 §	Repression	18066065	NP	ENSG00000198805	18668040	No	up_regulation	17093053	2
hsa-miR-30	Repression	18066065	UAP1	ENSG00000117143	18668040	No	up_regulation	15856024	2
hsa-miR-34a	Repression	19696787	CCND1	ENSG00000110092	18406353	Yes*	down_regulation	11085504, 8196642	1
hsa-miR-34a	Repression	19696787	CDK6	ENSG00000105810	18406353	Yes*	n.a	12808131	-
hsa-miR-34a	Repression	19696787	BCL2	ENSG00000171791	17656095	Yes	n.a	17093053	-
hsa-miR-34a	Repression	19696787	E2F3	ENSG00000112242	17297439	Yes*	up_regulation	10779353	2
hsa-miR-34a	Repression	19696787	MYC	ENSG00000136997	18504438	Yes	down_regulation	17093053, 10655054, 2182320, 10958674, 8972190, 12747840, 11139609	1
hsa-miR-34a	Repression	19696787	VEGF	ENSG00000112715	18320040	Yes*	up-/down_regulation	10646866, 12368264	1 or 2
hsa-miR-7	Activation	18066065	EGFR	ENSG00000146648	18483236	Yes*	n.a	488293, 16093321	-
hsa-miR-93	Activation	18922889	VEGF	ENSG00000112715	18320040	Yes*	up-/down_regulation	10646866, 12368264	1 or 2
hsa-miR-93	Activation	18922889	E2F1	ENSG00000101412	18328430	Yes*	up_regulation	9271400, 12695333, 9163430	1
hsa-miR-93	Activation	18922889	CDKN1A	ENSG00000124762	18212054	Yes*	down_regulation	10920185, 10737792, 11274368	2
hsa-miR-93 §	Activation	18922889	PTEN	ENSG00000171862	20388916	Yes	up-/down_regulation	12695333, 11353853, 20516112	1 or 2
