# Supplementary material for: A Curated Database of miRNA Mediated Feed-Forward Loops Involving MYC as Master Regulator
Source: PLoS One. 2011 Mar 3;6(3):e14742. doi: 10.1371/journal.pone.0014742 (PMC3048388; doi:10.1371/journal.pone.0014742)
Supplement: Table S2 — List of all open and closed circuits. The table lists the 565 open and closed circuits having Myc as master regulator and characterized only by experimentally verified interactions. Each line corresponds to a single circuit. For the Joint Target genes, we used the standard HGNC identifiers and the Ensembl gene id. For the miRNA, stable ids from the miRBase database. The following symbols indicate: (*) low throughput validation of miRNA/target genes interactions reported in TarBase and miRecords databases; if miRNA/target genes interactions were reported in Tarbase or miRecords (+) and if these interactions were found in literature (−). (0.07 MB XLS) [file pone.0014742.s003.xls]

## Sheet: Sheet1
Table 2S: List of all open and closed circuits
hsa-miRNAs	Myc_Action	Target_genes	Ensembl_ID	Source	FFLs
hsa-let-7a	Repression	NRAS*	ENSG00000213281	+	Yes
		CASP3	ENSG00000164305	-	Yes
		LIN28*	ENSG00000131914	+	Yes
		CSDE1*	ENSG00000009307	+	No
		DICER1	ENSG00000100697	-	No
		HMGA2*	ENSG00000100697	+	No
		ITGB3	ENSG00000056345	-	No
		KRAS*	ENSG00000133703	+	No
		LOC561754	-	-	No
		NF2	ENSG00000186575	+	No
		PRDM1	ENSG00000057657	-	No
		RAVER2*	ENSG00000162437	+	No
		TRIM71*	ENSG00000206557	+	No
hsa-let-7b	Repression	RPIA	ENSG00000153574	+	Yes
		CAPG	ENSG00000042493	+	Yes
		CCND1*	ENSG00000110092	+	Yes
		CDC25A*	ENSG00000164045	+	Yes
		CDK6*	ENSG00000105810	+	Yes
		FADS2	ENSG00000134824	+	Yes
		GRPEL2	ENSG00000164284	+	Yes
		HMGA1*	ENSG00000137309	+	Yes
		LIN28*	ENSG00000131914	+	Yes
		NXN	ENSG00000167693	+	Yes
		OPRS1	ENSG00000147955	+	Yes
		POLD2	ENSG00000106628	+	Yes
		POM121	ENSG00000135213	+	Yes
		PPP1R7	ENSG00000115685	+	Yes
		SLC1A4	ENSG00000115902	+	Yes
		SLC25A1	ENSG00000100075	+	Yes
		SLC25A13	ENSG00000004864	+	Yes
		THBS1	ENSG00000137801	+	Yes
		TYMS	ENSG00000176890	+	Yes
		AARSD1	ENSG00000108825	+	No
		AKAP8	ENSG00000105127	+	No
		ANAPC1	ENSG00000153107	+	No
		ATAD3B	ENSG00000160072	+	No
		ATP6V0A1	ENSG00000033627	+	No
		ATP6V1F	ENSG00000128524	+	No
		AURKB	ENSG00000178999	+	No
		BAT2	ENSG00000206318	+	No
		BCL7A*	ENSG00000110987	+	No
		CALCOCO2	ENSG00000136436	+	No
		CARHSP1	ENSG00000153048	+	No
		CDIPT	ENSG00000103502	+	No
		CDKAL1	ENSG00000145996	+	No
		CHMP2A	ENSG00000130724	+	No
		COMMD9	ENSG00000110442	+	No
		CSDE1*	ENSG00000009307	+	No
		CSNK1D	ENSG00000141551	+	No
		DHX57	ENSG00000163214	+	No
		DOCK5	ENSG00000147459	+	No
		DSP	ENSG00000096696	+	No
		DUSP12	ENSG00000081721	+	No
		DUSP23	ENSG00000158716	+	No
		F2	ENSG00000180210	+	No
		FAM105A	ENSG00000145569	+	No
		FAM96A	ENSG00000166797	+	No
		FNDC3A	ENSG00000102531	+	No
		GEMIN7	ENSG00000142252	+	No
		GPR56	ENSG00000205336	+	No
		GTPBP3	ENSG00000130299	+	No
		GYS1	ENSG00000104812	+	No
		HMGA2	ENSG00000149948	+	No
		IFIT5	ENSG00000152778	+	No
		IFRD1	ENSG00000006652	+	No
		IGF2BP1	ENSG00000159217	+	No
		IPO4	ENSG00000196497	+	No
		KIAA0409	ENSG00000132275	+	No
		MARS2	ENSG00000152428	+	No
		MLLT1	ENSG00000130382	+	No
		MRM1	ENSG00000129282	+	No
		MRPS24	ENSG00000062582	+	No
		MRPS33	ENSG00000090263	+	No
		MTPN*	ENSG00000105887	+	No
		MTRR	ENSG00000124275	+	No
		NEDD4	ENSG00000069869	+	No
		PGRMC1	ENSG00000101856	+	No
		POLR2C	ENSG00000102978	+	No
		PRIM1	ENSG00000198056	+	No
		PTGS2	ENSG00000073756	+	No
		PXDN	ENSG00000130508	+	No
		RBM19	ENSG00000122965	+	No
		RDH10	ENSG00000121039	+	No
		RHOB	ENSG00000143878	+	No
		RHOG	ENSG00000177105	+	No
		RPP38	ENSG00000152464	+	No
		SCYL1	ENSG00000142186	+	No
		SLC25A24	ENSG00000085491	+	No
		SLC25A32	ENSG00000164933	+	No
		SNAP23	ENSG00000092531	+	No
		SPCS3	ENSG00000129128	+	No
		SPRYD4	ENSG00000176422	+	No
		TAF9B	ENSG00000187325	+	No
		TMEM2	ENSG00000135048	+	No
		TRMT1	ENSG00000104907	+	No
		TTC9C	ENSG00000162222	+	No
		UGT8	ENSG00000174607	+	No
		UHRF1	ENSG00000034063	+	No
		VPS39	ENSG00000166887	+	No
hsa-let-7c	Repression	MYC*	ENSG00000136997	+	Yes
		TRIM71*	ENSG00000206557	+	No
		HMGA2*	ENSG00000149948	+	No
		CSDE1*	ENSG00000009307	+	No
hsa-let-7d	Repression	DICER1	ENSG00000100697	-	No
hsa-let-7e	Repression	SMC1L1*	ENSG00000072501	+	Yes
		HMGA2*	ENSG00000149948	+	No
		CSDE1*	ENSG00000009307	+	No
hsa-let-7g	Repression	HMGA2*	ENSG00000149948	+	No
		IGF2BP1*	ENSG00000159217	+	No
		CSDE1*	ENSG00000009307	+	No
hsa-let-7i	Repression	TLR4*	ENSG00000136869	+	No
		CSDE1*	ENSG00000009307	+	No
hsa-miR-106a	Activation	RB1*	ENSG00000139687	+	Yes
		VEGF*	ENSG00000112715	+	Yes
		CDKN1A*	ENSG00000124762	+	Yes
		ARID4B*	ENSG00000054267	+	No
		MYLIP*	ENSG00000007944	+	No
		HIPK3*	ENSG00000110422	+	No
		AML1*	ENSG00000159216	+	No
hsa-miR-106b	Activation	CDKN1A*	ENSG00000124762	+	Yes
		E2F1*	ENSG00000101412	+	Yes
		RB1	ENSG00000139687	-	Yes
		PTEN	ENSG00000171862	-	Yes
		VEGF*	ENSG00000112715	+	Yes
hsa-miR-145	Repression	MYC	ENSG00000136997	-	Yes
		TMOD3	ENSG00000138594	-	No
		IRS1*	ENSG00000169047	+	No
		FLJ21308*	ENSG00000151883	+	No
hsa-miR-15a	Repression	DMTF1*	ENSG00000135164	+	Yes
		BCL2*	ENSG00000171791	+	Yes
		CREBL2	ENSG00000111269	+	Yes
		FLJ10287	ENSG00000122435	+	Yes
		GOLGA5	ENSG00000066455	+	Yes
		H3F3B	ENSG00000132475	+	Yes
		HSPA1A	ENSG00000204389	+	Yes
		JUN	ENSG00000177606	+	Yes
		MCL1	ENSG00000143384	+	Yes
		MSH2	ENSG00000095002	+	Yes
		PMS1	ENSG00000064933	+	Yes
		TRA1	ENSG00000114698	+	Yes
		VEGF*	ENSG00000112715	+	Yes
		WT1*	ENSG00000184937	+	Yes
		ACTR1A*	ENSG00000138107	+	No
		ASXL2	ENSG00000143970	+	No
		BACE1	ENSG00000186318	-	No
		C10ORF104	ENSG00000166295	+	No
		C14ORF109	ENSG00000153485	+	No
		CARD8	ENSG00000105483	+	No
		CDC14B	ENSG00000081377	+	No
		CENPJ	ENSG00000151849	+	No
		CEP63	ENSG00000182923	+	No
		ECHDC1	ENSG00000093144	+	No
		FLJ13955	ENSG00000104361	+	No
		FLJ20534	ENSG00000056050	+	No
		FLJ21820	ENSG00000118961	+	No
		FLJ33167	ENSG00000164306	+	No
		GOLPH3L	ENSG00000143457	+	No
		GTF2H1	ENSG00000110768	+	No
		HACE1	ENSG00000085382	+	No
		HDHD2	ENSG00000167220	+	No
		HERC6	ENSG00000138642	+	No
		HLC-8	ENSG00000141219	+	No
		HRSP12	ENSG00000132541	+	No
		HSDL2	ENSG00000119471	+	No
		IGSF4*	ENSG00000119203	+	No
		KIAA1935	ENSG00000170234	+	No
		LOC159091	ENSG00000156500	+	No
		LOC339804	ENSG00000237651	+	No
		LOC388650	ENSG00000154511	+	No
		NT5C2L1	ENSG00000178425	+	No
		OMA1	ENSG00000162600	+	No
		OSGEPL1	ENSG00000128694	+	No
		PDCD4*	ENSG00000150593	+	No
		PDCD6IP	ENSG00000170248	+	No
		PHKB	ENSG00000102893	+	No
		PNN	ENSG00000100941	+	No
		PRIM1	ENSG00000198056	+	No
		RAB21*	ENSG00000080371	+	No
		RAB9B*	ENSG00000123570	+	No
		RAD51C	ENSG00000108384	+	No
		RHOT1	ENSG00000126858	+	No
		RNASEL	ENSG00000135828	+	No
		SCAP2*	ENSG00000005020	+	No
		SLC35A1	ENSG00000164414	+	No
		SLC35B3	ENSG00000124786	+	No
		TIA1	ENSG00000116001	+	No
		TPI1*	ENSG00000111669	+	No
		UGDH	ENSG00000109814	+	No
		UGP2	ENSG00000112715	+	No
		VPS45A	ENSG00000136631	+	No
		WASPIP	ENSG00000115935	+	No
		ZNF559	ENSG00000188321	+	No
hsa-miR-16	Repression	BCL2*	ENSG00000171791	+	Yes
		CREBL2	ENSG00000111269	+	Yes
		EGFR	ENSG00000146648	+	Yes
		EIF4E	ENSG00000151247	+	Yes
		FLJ10287	ENSG00000122435	+	Yes
		GOLGA5	ENSG00000066455	+	Yes
		H3F3B	ENSG00000132475	+	Yes
		HARS	ENSG00000170445	+	Yes
		HMOX1	ENSG00000100292	+	Yes
		HSPA1A	ENSG00000204389	+	Yes
		IGF2R	ENSG00000197081	+	Yes
		JUN	ENSG00000177606	+	Yes
		KPNA3	ENSG00000102753	+	Yes
		MCL1	ENSG00000143384	+	Yes
		MSH2	ENSG00000095002	+	Yes
		NP	ENSG00000198805	+	Yes
		PISD	ENSG00000100141	+	Yes
		PMS1	ENSG00000064933	+	Yes
		PPIF	ENSG00000108179	+	Yes
		RARS	ENSG00000113643	+	Yes
		RFT1	ENSG00000163933	+	Yes
		SERPINE2	ENSG00000135919	+	Yes
		SLC12A2	ENSG00000064651	+	Yes
		SLC7A1	ENSG00000139514	+	Yes
		SQSTM1	ENSG00000161011	+	Yes
		SRPR	ENSG00000182934	+	Yes
		TRA1	ENSG00000114698	+	Yes
		TXN2	ENSG00000100348	+	Yes
		VEGF*	ENSG00000112715	+	Yes
		WT1*	ENSG00000184937	+	Yes
		ABCF2	ENSG00000033050	+	No
		ABHD10	ENSG00000144827	+	No
		ACP2	ENSG00000134575	+	No
		ACTR1A*	ENSG00000138107	+	No
		ADSS	ENSG00000035687	+	No
		ARHGDIA	ENSG00000141522	+	No
		ASXL2	ENSG00000143970	+	No
		ATG9A	ENSG00000198925	+	No
		C10ORF104	ENSG00000166295	+	No
		C14ORF109	ENSG00000153485	+	No
		C1ORF56	ENSG00000143443	+	No
		CA12	ENSG00000074410	+	No
		CACNA2D1	ENSG00000153956	+	No
		CARD8	ENSG00000105483	+	No
		CDC14B	ENSG00000081377	+	No
		CDK5RAP1	ENSG00000101391	+	No
		CENPJ	ENSG00000151849	+	No
		CEP63	ENSG00000182923	+	No
		CFL2*	ENSG00000165410	+	No
		CHORDC1	ENSG00000110172	+	No
		CRHBP*	ENSG00000145708	+	No
		CSHL1*	ENSG00000204414	+	No
		DNAJB4	ENSG00000162616	+	No
		ECHDC1	ENSG00000093144	+	No
		F2	ENSG00000180210	+	No
		FGF2	ENSG00000138685	+	No
		FLJ13955	ENSG00000104361	+	No
		FLJ20534	ENSG00000056050	+	No
		FLJ21820	ENSG00000118961	+	No
		FLJ33167	ENSG00000164306	+	No
		FNDC3B	ENSG00000075420	+	No
		GALNT7	ENSG00000109586	+	No
		GFM1	ENSG00000168827	+	No
		GFPT1	ENSG00000198380	+	No
		GNL3L	ENSG00000130119	+	No
		GOLPH3L	ENSG00000143457	+	No
		GPAM	ENSG00000119927	+	No
		GSTM4	ENSG00000168765	+	No
		GTF2H1	ENSG00000110768	+	No
		HACE1	ENSG00000085382	+	No
		HARS2	ENSG00000125821	+	No
		HBXIP	ENSG00000134248	+	No
		HDHD2	ENSG00000167220	+	No
		HERC6	ENSG00000138642	+	No
		HLC-8	ENSG00000141219	+	No
		HRSP12	ENSG00000132541	+	No
		HSDL2	ENSG00000119471	+	No
		HSPA1B	ENSG00000204388	+	No
		HYAL3	ENSG00000186792	+	No
		IFRD1	ENSG00000006652	+	No
		IGSF4*	ENSG00000119203	+	No
		IPO4	ENSG00000196497	+	No
		ITGA2	ENSG00000164171	+	No
		KCNN4	ENSG00000104783	+	No
		KIAA1935	ENSG00000170234	+	No
		LAMC1	ENSG00000135862	+	No
		LOC159091	ENSG00000156500	+	No
		LOC339804	ENSG00000237651	+	No
		LOC388650	ENSG00000154511	+	No
		LUZP1	ENSG00000169641	+	No
		LYPLA2	ENSG00000011009	+	No
		MAP2K1IP1	ENSG00000109270	+	No
		MLLT1	ENSG00000130382	+	No
		MRPL20	ENSG00000131586	+	No
		NAPG	ENSG00000134265	+	No
		NARG1	ENSG00000164134	+	No
		NOTCH2	ENSG00000134250	+	No
		NPR3	ENSG00000113389	+	No
		NT5C2L1	ENSG00000178425	+	No
		OMA1	ENSG00000162600	+	No
		OSGEPL1	ENSG00000128694	+	No
		PAFAH1B2	ENSG00000168092	+	No
		PANX1	ENSG00000110218	+	No
		PDCD4*	ENSG00000150593	+	No
		PDCD6IP	ENSG00000170248	+	No
		PHKB	ENSG00000102893	+	No
		PLCXD2	ENSG00000144824	+	No
		PLK1	ENSG00000166851	+	No
		PNN	ENSG00000100941	+	No
		PPP2R5C	ENSG00000078304	+	No
		PRIM1	ENSG00000198056	+	No
		PSAT1	ENSG00000135069	+	No
		PTGS2	ENSG00000073756	+	No
		PURA	ENSG00000185129	+	No
		RAB21*	ENSG00000080371	+	No
		RAB30	ENSG00000137502	+	No
		RAB9B*	ENSG00000123570	+	No
		RAD51C	ENSG00000108384	+	No
		RHOT1	ENSG00000126858	+	No
		RNASEL	ENSG00000135828	+	No
		RTN4	ENSG00000115310	+	No
		SCAP2*	ENSG00000005020	+	No
		SEC24A	ENSG00000113615	+	No
		SHOC2	ENSG00000108061	+	No
		SLC16A3	ENSG00000141526	+	No
		SLC25A22	ENSG00000177542	+	No
		SLC35A1	ENSG00000164414	+	No
		SLC35B3	ENSG00000124786	+	No
		SLC38A1	ENSG00000111371	+	No
		SLC38A5	ENSG00000017483	+	No
		SNX15	ENSG00000110025	+	No
		SPTLC1	ENSG00000090054	+	No
		SRPRB	ENSG00000144867	+	No
		TIA1	ENSG00000116001	+	No
		TMEM109	ENSG00000110108	+	No
		TMEM189	ENSG00000124208	+	No
		TMEM43	ENSG00000170876	+	No
		TNFSF9	ENSG00000125657	+	No
		TOMM34	ENSG00000025772	+	No
		TPI1*	ENSG00000111669	+	No
		TPM3	ENSG00000143549	+	No
		TPPP3	ENSG00000159713	+	No
		UBE2S	ENSG00000108106	+	No
		UBE4A	ENSG00000110344	+	No
		UGDH	ENSG00000109814	+	No
		UGP2	ENSG00000112715	+	No
		UTP15	ENSG00000164338	+	No
		VPS45A	ENSG00000136631	+	No
		VTI1B	ENSG00000100568	+	No
		WASPIP	ENSG00000115935	+	No
		YIF1B	ENSG00000167645	+	No
		ZNF559	ENSG00000188321	+	No
		ZNF622	ENSG00000173545	+	No
hsa-miR-17	Activation	E2F1*	ENSG00000101412	+	Yes
		CDKN1A*	ENSG00000124762	+	Yes
		CCND1	ENSG00000110092	-	Yes
		RB1	ENSG00000139687	-	Yes
		VEGF*	ENSG00000112715	+	Yes
		AML1*	ENSG00000159216	+	No
		NCOA3*	ENSG00000124151	+	No
		NCOA4	ENSG00000138293	-	No
hsa-miR-19a	Activation	PTEN*	ENSG00000171862	+	Yes
		MECP2	ENSG00000169057	-	No
		HOXA5	ENSG00000106004	-	No
hsa-miR-19b	Activation	HIPK3*	ENSG00000110422	+	No
		MYLIP*	ENSG00000007944	+	No
hsa-miR-193b	Activation	PTEN	ENSG00000171862	-	Yes
hsa-miR-20a	Activation	AML1*	ENSG00000159216	+	No
		CCND1	ENSG00000110092	-	Yes
		E2F1*	ENSG00000101412	+	Yes
		TGFBR2*	ENSG00000163513	+	Yes
		VEGF*	ENSG00000112715	+	Yes
hsa-miR-22	Repression	PTEN	ENSG00000171862	-	Yes
		ESR1*	ENSG00000091831	+	No
		PPARA*	ENSG00000186951	+	No
		BMP7	ENSG00000101144	-	No
hsa-miR-221	Activation	CDKN1B*	ENSG00000111276	+	Yes
		KIT*	ENSG00000157404	+	No
		CDKN1C*	ENSG00000129757	+	No
		ESR1*	ENSG00000091831	-	No
hsa-miR-222	Activation	CDKN1B*	ENSG00000111276	+	Yes
		CDKN1C*	ENSG00000129757	+	No
		KIT*	ENSG00000157404	+	No
hsa-miR-23a	Repression	CXCL12*	ENSG00000107562	+	Yes
		HES1 *	ENSG00000114315	+	Yes
		FLJ13158*	ENSG00000137343	+	No
		POU4F2*	ENSG00000151615	+	No
		SDF-1*	ENSG00000107562	+	No
		BRN-3B*	ENSG00000151615	+	No
hsa-miR-23b	Repr/Activ	PTEN	ENSG00000171862	-	Yes
		SMAD3	ENSG00000166949	-	No
		SMAD4	ENSG00000141646	-	No
		SMAD5	ENSG00000113658	-	No
		NOTCH1 *	ENSG00000148400	+	No
hsa-miR-24	Repression	CDKN2A*	ENSG00000147889	+	Yes
		DHFR*	ENSG00000188985	+	Yes
		KIAA0152	ENSG00000110917	-	No
		ALK4*	ENSG00000135503	+	No
		MAPK14*	ENSG00000112062	+	No
		NOTCH1*	ENSG00000148400	+	No
		SLITRK1*	ENSG00000110917	+	No
hsa-miR-26a	Repression	TGFBR2*	ENSG00000163513	+	Yes
		PTEN	ENSG00000171862	-	Yes
		PLAG1*	ENSG00000181690	+	No
		SMAD1*	ENSG00000170365	+	No
		EZH2*	ENSG00000106462	+	No
		SERBP1*	ENSG00000142864	+	No
hsa-miR-29a	Repression	SPARC	ENSG00000106348	-	Yes
		DNMT3B*	ENSG00000088305	+	Yes
		DNMT3A*	ENSG00000119772	+	No
		BACE1*	ENSG00000186318	+	No
		PIK3R1	ENSG00000145675	-	No
		CDC42	ENSG00000070831	-	No
		TCL1	ENSG00000100721	-	No
hsa-miR-29c	Repression	COL1A1*	ENSG00000108821	+	Yes
		COL1A2*	ENSG00000164692	+	Yes
		COL3A1*	ENSG00000168542	+	Yes
		COL4A1*	ENSG00000187498	+	Yes
		COL4A2*	ENSG00000134871	+	Yes
		SPARC*	ENSG00000106348	+	Yes
		DNMT3B*	ENSG00000088305	+	Yes
		CDC42*	ENSG00000070831	+	No
		COL15A1*	ENSG00000204291	+	No
		DNMT3A*	ENSG00000119772	+	No
		FBN1*	ENSG00000166147	+	No
		FUSIP1*	ENSG00000188529	+	No
		LAMC1*	ENSG00000135862	+	No
		PIK3R1	ENSG00000145675	-	No
		TDG*	ENSG00000139372	+	No
hsa-miR-34a	Repression	VEGF*	ENSG00000112715	+	Yes
		E2F3*	ENSG00000112242	+	Yes
		BCL2*	ENSG00000171791	+	Yes
		CDK6*	ENSG00000105810	+	Yes
		CCND1*	ENSG00000110092	+	Yes
		MYC*	ENSG00000136997	+	Yes
		DLL1*	ENSG00000198719	+	No
		NOTCH1*	ENSG00000148400	+	No
hsa-miR-218	-	LAMB3*	ENSG00000196878	+	No
hsa-miR-101	Activation	MYC*	ENSG00000134323	+	Yes
		MCL1*	ENSG00000143384	+	Yes
		EZH2*	ENSG00000106462	+	No
		ICOS*	ENSG00000163600	+	No
		PTGS2	ENSG00000073756	-	No
hsa-miR-25	Activation	PTEN	ENSG00000171862	-	Yes
hsa-miR-93	Activation	PTEN	ENSG00000171862	-	Yes
		VEGF*	ENSG00000112715	+	Yes
		E2F1*	ENSG00000101412	+	Yes
		CDKN1A*	ENSG00000124762	+	Yes
hsa-miR-146a	Repression	CXCR4	ENSG00000121966	-	No
		KIT	ENSG00000157404	-	No
hsa-miR-150	Repression	GAG-POL	-	-	No
		MYB*	ENSG00000118513	+	No
hsa-miR-26b	Repression	SERBP1*	ENSG00000142864	+	No
hsa-miR-29b	Repression	MCL1*	ENSG00000143384	+	Yes
		DNMT3B*	ENSG00000088305	+	Yes
		BACE1*	ENSG00000186318	+	No
		CAV2	ENSG00000105971	-	No
		CDC42	ENSG00000070831	-	No
		DNAJB11*	ENSG00000090520	+	No
		DNMT3A*	ENSG00000119772	+	No
		PIK3R1	ENSG00000145675	-	No
		SFPQ*	ENSG00000116560	+	No
		SP1	ENSG00000185591	-	No
		TCL1*	ENSG00000100721	+	No
hsa-miR-30	Repression	ATP2A2	ENSG00000174437	+	Yes
		ATRX	ENSG00000085224	+	Yes
		CDK6*	ENSG00000105810	+	Yes
		FXR2	ENSG00000129245	+	Yes
		JUN	ENSG00000177606	+	Yes
		MAT2A	ENSG00000168906	+	Yes
		MBNL1	ENSG00000152601	+	Yes
		MET	ENSG00000105976	+	Yes
		NCL	ENSG00000115053	+	Yes
		NP	ENSG00000198805	+	Yes
		NUCB1	ENSG00000104805	+	Yes
		PEX11B	ENSG00000131779	+	Yes
		PPP2R4	ENSG00000119383	+	Yes
		PPP3CA	ENSG00000138814	+	Yes
		RQCD1	ENSG00000144580	+	Yes
		SLC7A1	ENSG00000139514	+	Yes
		SLC9A3R2	ENSG00000065054	+	Yes
		THBS1*	ENSG00000137801	+	Yes
		UAP1	ENSG00000117143	+	Yes
		ZNF294	ENSG00000198862	+	Yes
		AADACL1	ENSG00000144959	+	No
		ADPGK	ENSG00000159322	+	No
		ANPEP	ENSG00000166825	+	No
		AP2A1	ENSG00000196961	+	No
		C1ORF56	ENSG00000143443	+	No
		CBFB	ENSG00000067955	+	No
		CDCP1	ENSG00000163814	+	No
		CEP72	ENSG00000112877	+	No
		CHD1	ENSG00000153922	+	No
		CPNE8	ENSG00000139117	+	No
		CYR61*	ENSG00000142871	+	No
		DOCK7	ENSG00000116641	+	No
		ELMOD2	ENSG00000179387	+	No
		F2	ENSG00000180210	+	No
		FMR1	ENSG00000102081	+	No
		FRG1	ENSG00000109536	+	No
		GALNT1	ENSG00000141429	+	No
		GALNT7	ENSG00000109586	+	No
		GNAI2	ENSG00000114353	+	No
		GPD2	ENSG00000115159	+	No
		HNRNPM	-	+	No
		IDH1	ENSG00000138413	+	No
		IFRD1	ENSG00000006652	+	No
		ITGA2	ENSG00000164171	+	No
		KDELC2	ENSG00000178202	+	No
		KRT85	ENSG00000135443	+	No
		LMNB2	ENSG00000176619	+	No
		LRRC8C	ENSG00000171488	+	No
		MLLT1	ENSG00000130382	+	No
		MPDU1	ENSG00000129255	+	No
		MYO10	ENSG00000145555	+	No
		NAPG	ENSG00000134265	+	No
		NOTCH1*	ENSG00000148400	+	No
		NPR3	ENSG00000113389	+	No
		NT5C3	ENSG00000122643	+	No
		NT5E	ENSG00000135318	+	No
		NUFIP2	ENSG00000108256	+	No
		P4HA2	ENSG00000072682	+	No
		PAFAH1B2	ENSG00000168092	+	No
		PGM1	ENSG00000079739	+	No
		PRPF40A	ENSG00000196504	+	No
		PTGFRN	ENSG00000134247	+	No
		PTPRK	ENSG00000152894	+	No
		PTRH1	ENSG00000187024	+	No
		RAB27B	ENSG00000041353	+	No
		RAD23B	ENSG00000119318	+	No
		RBMS1	ENSG00000153250	+	No
		SEC23A	ENSG00000100934	+	No
		SEC62	ENSG00000008952	+	No
		SLC12A4	ENSG00000124067	+	No
		SLC38A1	ENSG00000111371	+	No
		SLC38A2	ENSG00000134294	+	No
		SLC4A10	ENSG00000144290	+	No
		SLC4A7	ENSG00000033867	+	No
		SLC7A11	ENSG00000151012	+	No
		SLC7A6*	ENSG00000103064	+	No
		STRN	ENSG00000115808	+	No
		STX7	ENSG00000079950	+	No
		SYPL1	ENSG00000008282	+	No
		THEM4	ENSG00000159445	+	No
		TICAM2	ENSG00000134970	+	No
		TMCO1	ENSG00000143183	+	No
		TMED10	ENSG00000170348	+	No
		TMED2	ENSG00000086598	+	No
		TMED3	ENSG00000166557	+	No
		TMEM2*	ENSG00000135048	+	No
		TMEM41B	ENSG00000166471	+	No
		TMEM59	ENSG00000116209	+	No
		TMEM87A	ENSG00000103978	+	No
		TNFAIP2	ENSG00000185215	+	No
		TNFRSF10B	ENSG00000120889	+	No
		TUBA1A*	ENSG00000167552	+	No
		UBE2I	ENSG00000103275	+	No
		VEZT	ENSG00000028203	+	No
		WDR82	ENSG00000164091	+	No
		WDR92	ENSG00000115953	+	No
		WNT5A	ENSG00000114251	+	No
hsa-miR-7	Activation	EGFR*	ENSG00000146648	+	Yes
		IRS1*	ENSG00000169047	+	No
		IRS2*	ENSG00000185950	+	No
		PAK1	ENSG00000149269	-	No
		RAF1	ENSG00000146648	-	No
hsa-miR-9	Activation	BACE1*	ENSG00000186318	+	No
		TRKC*	ENSG00000140538	+	No
		CDH1	ENSG00000039068	+	No
hsa-miR-92a	Activation	HIPK3*	ENSG00000110422	+	No
		MYLIP*	ENSG00000007944	+	No
hsa-miR-98	Activation	HMGA2*	ENSG00000100697	+	No
hsa-miR-99a	Repression	RAVER2*	ENSG00000162437	+	No
