# Supplementary material for: A Curated Database of miRNA Mediated Feed-Forward Loops Involving MYC as Master Regulator
Source: PLoS One. 2011 Mar 3;6(3):e14742. doi: 10.1371/journal.pone.0014742 (PMC3048388; doi:10.1371/journal.pone.0014742)
Supplement: Table S3 — Functional Annotation Chart, performed using DAVID Bioinformatics tool. We report only the KEGG pathways discussed in the main text (see Table 1). We compare the enrichment levels of the FFL targets, the 316 genes targeted by the miRNAs which are under the control of Myc and the 662 genes targeted by miRNAs which are not under the control of Myc. (0.01 MB XLS) [file pone.0014742.s004.xls]

## Sheet: Foglio1
Table 3S: KEGG pathways Over-represented among different types of Target Genes.
	Joint Target genes ( Targets of closed circuits - Table 1S)		Targets of open and closed circuits (Table 2S)		Targets of open circuits (Table S2)		Targets of miRNA not regulated by Myc (Additional File 1S)
KEGG pathways	P-Value	Benjamini corrected p-value	P-Value	Benjamini corrected p-value	P-Value	Benjamini corrected p-value	P-Value	Benjamini corrected p-value
Pathways in cancer	3.8E-11	1.8E-9	4.4E-12	5.6E-10	2.2E-4	2.7E-2	3.5E-3	2.2E-1
Bladder cancer	8.7E-12	8.4E-10	3.5E-9	1.6E-7	6.3E-2	3.5E-1	2.2E-2	2.5E-1
Chronic myeloid leukemia	3.7E-9	9.1E-8	9.0E-10	6.3E-8	2.3E-2	2.6E-1	-	-
Small cell lung cancer	1.2E-8	2.3E-7	4.1E-8	9.4E-7	-	-	4.7E-3	2.0E-1
Melanoma	2.2E-9	7.0E-8	3.2E-8	1.1E-6	6.9E-2	3.3E-1	1.9E-2	2.6E-1
Glioma	1.3E-8	2.1E-7	3.6E-6	5.5E-5	-	-	-	-
