# Supplementary material for: A Curated Database of miRNA Mediated Feed-Forward Loops Involving MYC as Master Regulator
Source: PLoS One. 2011 Mar 3;6(3):e14742. doi: 10.1371/journal.pone.0014742 (PMC3048388; doi:10.1371/journal.pone.0014742)
Supplement: File S1 — The list of 662 targets associated to the miRNAs not targeted by Myc. For the target genes, we used the standard HGNC identifiers and we highlighted with (*) the miRNA/target genes interactions experimentally directly validated. For the miRNA, stable ids from the miRBase database. (0.01 MB TXT) [file pone.0014742.s005.txt]

hsa-miR-103	FBXW1B*	ICOS*	SERBP1*	
hsa-miR-107	BACE1*	NFIA*	SERBP1*	
hsa-miR-10a	HOXA1*	
hsa-miR-10b	HOXD10*	
hsa-miR-122	ALDOLASE-A*	CAT1*	CCNG1*	CYCLIN-G1*	GTF2B*	GYS12*	TRPV6	
hsa-miR-124	ABHD5	ACAA2*	ACTR8	AHR	AHRR	AK2	ALDH9A	ANKRD151	ANKRD27	ANXA8	ANXA8L2	AP1M2	APEX2	ARAF1	ARFIP1	ARH	ARHGEF1	ARPC1B	ARRDC1*	ATP6V0*	B4GALT1	BTG3	C10ORF56	C14ORF24	C14ORF32	C18ORF37	C1QDC1*	C2ORF12	C2ORF25*	C3ORF4	C6ORF72	C9ORF88	CAV1	CD164*	CD59	CDC14B	CDCA7	CDK4	CDK6*	CEBPA*	CHODL*	CHP	CHST14	CHSY1	CPNE3	CREB3L2	CT120	CTDSP1*	CTDSP2	CTGF	CTNND1	CYP1B1	D4ST1	DCTD	DEPDC1	DFFB	DHCR24	DNAJC1	DNM2	DVL2	E2F5*	E2IG4	ELF4	ELOVL1	ELOVL5*	EPIM	ERH*	EYA4	F11R	FA2H*	FAM104A*	FAM35A	FCHO2	FLJ10099	FLJ10420	FLJ11259	FLJ20273	FLJ20364	FLJ20847	FLJ21924	FLJ25084	FLJ46072	FN5	G3BP	GAS2L1*	GCL	GNAI3	GNG10	GSN	HADH	HADHB	HADHSC	HEBP2	HIC	HSPC135	HTATIP2	HYAL3	IFRD2	IQGAP1*	ITGB1	JAKMIP1*	KANK1	KATNA1	KIAA0830	KIAA1102	KIS	LAMC1*	LASS2	LITAF	LMNB1	LOC116064	LOC285908*	LOC339924	LOC55974	LRRC1	MAD2L2	MAGT1*	MAN2A1	MAPK14*	MGC17943	MGC20741	MGC4083	MGC5508		MGC62100	MPHOSPH9	MTMR6	MTPN*	MYH9	MYO10*	NEK6	NEK9	NFATC1*	NFIC	NID1*	NME4	NS5ATP13TP2	OSBPL8	PAPSS2	PARG1	PARP16	PDCD6	PDLIM7*	PECI	PGF*	PGM1	PGRMC2	PHF19	PLDN	PLOD3	PLP2	PLSCR3*	PODXL	POLR3G	PP1201	PRKD1*	PTBP1	PTPN12	PTTG1IP	RAI	RAM2	RARG	RASSF5	RAVER2*	RBMS1	RDH10*	RELA	RFFL*	RHOG*	RNPEPL1	RYK	SENP8*	SERP1*	SERPINB6	SLC15A4	SLC16A1*	SLC17A5	SLC22A5	SLC25A30	SLC30A7	SMAD5	SNAI2	SP1	SPC18	SSFA2	STOM	STX10*	STX2	SUCLG2*	SURF4*	SWAP70	SYCP1*	SYNGR2	SYPL	TARBP1	TBDN100	TEAD1	THG-1	TJP2	TLN1	TNFRSF21	TOM1L1	TRIM29	TRIP11	TSPAN15*	TTC7A	TWIST2	UHRF1	USP48	VAMP3*	ZBED3	ZFP36L2*		
hsa-miR-125a	ERBB2*	ERBB3*	LIN28*		
hsa-miR-125b	ERBB2*	ERBB3*	LIN28*	TRKC*		
hsa-miR-126	VCAM1*	PROSTEIN	SLC45A3*	
hsa-miR-127	BCL6*	RTL1*	
hsa-miR-129	CAMTA1*	EIF2C3*	NOTCH1*	
hsa-miR-130a	CSF1*	GAX*	HOXA5*	MAFB*	MCSF*	MEOX2*	TAC1*				
hsa-miR-132	PGC*	RFX4*		
hsa-miR-133a	CASP9*	HCN2*	HERG*	KCNQ1*	KCNE1*	PTBP2*	PKM2*	SRF*	
hsa-miR-133b	HERG*	NPTB*	HCN2*	KCNE1*	PITX3*	SRF*	PKM2*	PTBP2*
hsa-miR-136	RTL1*	
hsa-miR-137	CDK6*	E2F6*	NCOA2/TIF2*		
hsa-miR-138	TERT*
hsa-miR-140	HDAC4*	VEGF*		
hsa-miR-141	CLOCK*	HMGB1*	SERBP1*	SFPQ*	TGFbeta2*	
hsa-miR-143	ERK5*	MAPK12*	MAPK7*			
hsa-miR-147	VEGF*	
hsa-miR-148a	DNMT3B1*	DNMT3B3*	PXR*	
hsa-miR-148b	DNMT3B1*		
hsa-miR-155	AGTR1*	AMIGO2	ANKFY1	ARFIP1	ARFIP2	ARID2	ARL10	ARL5B	AT1R*	ATG3	ATP6V1C1	BACH-1*	BET1	BRPF3	CBFB	CDK5RAP3	CEBPB	CHAF1A	CLDN1	CTNNB1	CUL4B	CYP51A1	DHX40	DNAJB1	DNAJC19	DPP7	DSG2	F2	FADS1	FMNL2	GNA13	HSD17B12	HSDL1	KIAA0776	LDOC1*	LPL	LY6K	LYCAT	MATR3*	MET	METTL7A	MLSTD2	MOSC1	MOSPD2	MPZL1	MSI2	MYO10	MYO1E	NARS	NT5E	PDE3A	PDLIM5	PHC2	PICALM	PKN2	PLXND1	PODXL	POLE4	PPL	PPP5C	PRAF2	PRKCI	PTPRJ	RAB23	RAB27B	RAB34	RAB5C	RAB6A	RAI14	RCN2	RCOR1	RHEB	SCAMP1	SDCBP	SH3BP4	SLC30A1	SMAD1	SNAP29	SYNE2	SYPL1	TACSTD2	TBCA	TM6SF1*	TNFRSF10A	TP53INP1*	TRAM1	TRIM32	TRIP13	TXNDC12	TXNRD1	UBE2J1	VAMP3	WDFY1	WDR68
hsa-miR-15b	BCL2*	DMTF1*		
hsa-miR-181a	HOXA11*	TCL1A
hsa-miR-181b	GRIA2*	TCL1A*	VSNL1*		
hsa-miR-182	ADCY6*	MITF*	
hsa-miR-189	SLITRK1*	
hsa-miR-192	SIP1*	
hsa-miR-193a-3p	E2F6*	MCL1*	PTK2/FAK*		
hsa-miR-196a	HOXA7*	HOXB8*	HOXC8*	HOXD8*	
hsa-miR-199a	IKKB*	MET*		
hsa-miR-199b	LAMC2*	
hsa-miR-1	ABHD11	ACPL2	ADAR*	ADPGK	AGMAT	AGRN	ANKIB1	ANKRD29	ANP32B	ANPEP	ANXA2	AP3B1	AP3D1	ARCN1	ARF3	ARF4	ARHGEF18	ARID1A	ARID2	ASH2L	ATP6V0A1	AXL	BCKDHB	BDNF*	BLCAP	BRI3BP	BRWD2	C20ORF139	C20ORF9*	C2ORF3	CAND1	CAP1	CDCP1	CDW92	CHST11	CHSY1	CLCN3	CLG	COIL	CORO1C	CPOX	CSRP1	CT120	CTEN	CTSC	DDX5	DHX15	DNAJB1	EGFR	EHMT1	EML4	EPB41L4B	F2	FBLN2	FERMT2	FLJ20273	FLJ20519	FLJ21415	G6PD*	GAK	GCH1	GJA1*	GNPDA2	GNPNAT1	GOLGA7	GPD2	H3F3B	HAND2*	HCN2*	HCN4*	HDAC4*	HIST1H3B	HIST1H3F	HIST1H3I	HPS4	HSP60*	HSP70*	IHPK2	INPP5F	IQGAP3	ITGB4	KCNE1*	KCNJ2*	KCNQ1*	KIAA1160	KIAA1194	KIAA1340	KIAA1598	KIAA1618	KIF2*	KIF2A	KIS	LASP1	LASS2	LIN7C	LOC126731	LOC63929	LRP1	LRRC8	LRRC8A	LZTFL1	MET	MGC26690	MGC27345	MMD	MOV10	MRC2	MTHFD2	MTX1	MXD4	NETO2*	NOTCH2	NP	NRP1	OAT	OSBPL7	PARG1	PDCD4	PDLIM7	PFTK1	PGM2*	PICALM	PIP3AP	PLEKHB2	POGK*	POLA2	POLR2K	POM121	POM121C	PPIB	PREX1	PRSS21	PTBP1	PTBP2	PTK9	PTMAP7	PTPLAD1	PTPLB	PTPRF	PWP1	RAB11FIP2	RABGAP1L	RABL2A	RABL2B	RFT1	RNF138	SAC3D1	SDC4	SEC23IP	SERP1*	SERPINB5	SFRS9	SFXN1	SH2D4A	SH3BGRL3	SLC16A9	SLC25A1	SLC25A22	SLC25A30	SNX6	SSNA1	SYNE1	TAGLN2	TDP1	TH1L	THBS1	TIMP3	TIP120A*	TM4SF7	TMSL1	TPM1	TPM2	TPM3	TPM4	TRAPPC3	TRIM2	TWF1	UHRF1	UNC93B3	UST	WDFY1	XPO6	YWHAQ	ZNF264	
hsa-miR-200a	SIP1*	ZEB1*		
hsa-miR-200b	RERE*	SIP1*	ZEB1*		
hsa-miR-200c	SIP1*	ZEB1*	
hsa-miR-203	P63*	SOCS3*	
hsa-miR-205	SIP1*	VEGF*	ZEB1*
hsa-miR-206	ER-alpha*	ESR1*	FSTL1*	GJA1*	TAC1*	UTR*	
hsa-miR-20b	ARID4B*	CDKN1A*	HIPK3*	MYLIP*	VEGF*
hsa-miR-210	EFNA3*	EPHRIN-A3*	
hsa-miR-212	ZO-1*	
hsa-miR-214	PTEN*		
hsa-miR-219	SCOP*	
hsa-miR-21	ACTA2*	APAF1*	BMPRII*	BPPRI*	BTG2I*	CDK6*	CDKN1A*	CFL2*	FAM3C*	FAS*	GLCCI1*	HIPK3*	IL-6R*	MASPIN*	NFIB*	PDCD4*	PRRG4*	PTEN*	RP2*	SERPINB5*	SESN1*	SGK3*	SLC16A10*	SOCS5*	TPM1*	
hsa-miR-223	NFIA*		
hsa-miR-224	API-5*				
hsa-miR-27a	MYT1*	SP1*	SP3*	SP4*	ZBTB10*	
hsa-miR-27b	CYP1B1*	NOTCH1*	
hsa-miR-32	PFV1*		
hsa-miR-330	VEGF*	
hsa-miR-335	MERTK*	PTPRN2*	SOX4*			
hsa-miR-34b*	VEGF*	DLL1*	NOTCH1*
hsa-miR-370	MAP3K8*	
hsa-miR-372	CDKN1A*	LATS2*	VEGF*	
hsa-miR-373	ADAM9	AOF1	ARHGEF3	BAZ1A	C11ORF15	C20ORF142	C2ORF18	C5ORF5	C9ORF78	CD24	CD24L4	CD44*	CD83	CDK11	CENPF	CFL2	CKLFSF4	EG1	FLJ25555	FLJ34236	FYCO1	GBAS	GBP3	GLTP	GPSM2	HERPUD1	HSPA14	INSIG2	KIAA1194	KIAA1399	KIAA1919	KIF23	KLHL12	LATS2*	LMNB1	LOC149420	LOC51035	LOC93081	LUC7L2	MGC17943	MGC29898	MICA	MKRN1	MYBL1	NCB5OR	NEDD5	NIN	NUPL1	PHC2	PRC1	RELA*	RNF149	RNF159	RPIA	SLC25A23	STK4	STX11	TBC1D2	TFAP4	TMEM14A	TNFAIP1		TOPK	TTC8	TUSC2	USP12	VEGF*	VPS26	ZHX1	ZNF226	
hsa-miR-375	ADIPOR2*	C1QBP*	JAK2*	MTPN*	USP1*	
hsa-miR-376a	SFRS11*	SLC16A1*	TTK*	
hsa-miR-378	SUFU*	TUSC2*	VEGF*	FUS1*	
hsa-miR-424*	GALECTIN-3*	
hsa-miR-429	RERE*	
hsa-miR-431	RTL1*		
hsa-miR-433	FGF20*	RTL1*	
hsa-miR-434-3p	RTL1*	
hsa-miR-504	VEGF*	
hsa-miR-520c	CD44*	
hsa-miR-520g	VEGF*	
hsa-miR-520h	ABCG2*	SMAD6	VEGF*			
hsa-miR-96	ADCY6*	HTR1B*	MITF*	
hsa-miR-99b	RAVER2*	
